# Supplementary material for: Leonurine affected homocysteine‐methionine metabolism based on metabolomics and gut microbiota studies of clinical trial samples
Source: Clin Transl Med. 2021 Oct 12;11(10):e535. doi: 10.1002/ctm2.535 (PMC8506629; doi:10.1002/ctm2.535)
Supplement: Supplementary file 1 — Table S1 [file CTM2-11-e535-s001.xlsx]

## Sheet: Sheet1
ID	Ion Mode1	Metabolite name	VIP	Fold change	p
M392T221	pos	Isorheagenine	3.9479	13.2409	****
M414T221	pos	Tiagabine	3.931	8.4916	****
M313T221_2	pos	Chloropanaxydiol	3.8796	3.0619	****
M312T221	pos	Donepezil metabolite M4	3.8524	10.5286	****
M488T211	pos	3,4,5-trihydroxy-6-[3-hydroxy-5-[(E)-2-(4-hy-droxyphenyl) ethenyl] -2-[(1E)-3-methylbuta-1,3-dien-1-yl] phenoxy] oxane-2-carboxylic acid	3.3558	11.8979	****
M605T210	pos	N-Acetyl-D-glucosaminyl-diphosphodolichol	3.1346	12.1965	***
M105T122	pos	S-Ethyl thioacetate	2.9222	0.2814	***
M393T221_1	pos	3,4,5-trihydroxy-6-[[(3E)-4-(1-oxo-1H-isochro-men-3-yl) but-3-en-2-yl] oxy] oxane-2-carboxylic acid	2.9109	0.2742	***
M275T202	pos	Glutamyl-Gamma-glutamate	2.5802	0.1249	***
M319T212	pos	(2-[[3-(3,4-dihydroxy-5-methoxyphenyl) prop-2-enoyl] oxy] ethyl) trimethylazanium	2.5441	0.1905	***
M402T223	pos	Bortezomib	2.5314	0.3466	***
M490T231	pos	Chenodeoxycholic acid sulfate	2.4913	0.3227	**
M299T384	pos	Methyl 15-cyanopentadecanoate	2.4822	0.4412	***
M534T233	pos	Lucidenic acid E2	2.4658	0.2569	**
M504T232	pos	LysoPE (0:0/20:3(11Z,14Z,17Z))	2.4302	0.4931	**
M132T135	pos	N-carbamoyl-beta-alaninate	2.3628	0.0488	**
M344T216_1	pos	Acepromazine	2.3573	0.1256	**
M653T239	pos	PA(a-13:0/18:2(9Z,11Z))	2.357	0.3356	**
M547T234	pos	2'-Apo-beta-carotenal	2.3556	0.4473	**
M740T243	pos	PC (14:1(9Z)/16:1(9Z))	2.3425	0.247	**
M386T245	pos	Talinolol	2.3383	0.3712	**
M697T241	pos	DG (11M3/9D3/0:0)	2.28	0.2763	**
M318T239	pos	Terodiline hydrochloride	2.2413	0.3944	**
M526T231	pos	LysoPE (0:0/22:6(4Z,7Z,10Z,13Z,16Z,19Z))	2.1664	0.4714	**
M446T238	pos	Dynorphin B (10-13)	2.1417	0.4754	**
M222T75	pos	S-(3-oxo-3-carboxy-n-propyl) cysteine	2.1339	0.4457	**
M104T56_1	pos	(halogen)-2-Methylthiazolidine	2.1221	0.1199	*
M283T69	pos	Suprofen	2.1196	2.0389	*
M549T359	pos	Alkaloid RC	2.1094	2.0954	**
M385T242	pos	Ibutilide	2.0841	0.4368	*
M194T561	pos	Phenylacetylglycine	2.063	0.4584	*
M121T34	pos	(1-Methylethenyl) pyrazine	2.05	0.4109	*
M423T252	pos	Lisinopril	1.995	0.4984	*
M264T350	pos	N-Desmethylvenlafaxine	1.9892	2.9138	**
M127T193	pos	1,2,5-Trimethyl-1H-pyrrole	1.9619	0.326	*
M184T179	pos	trans-S-(1-Propenyl)-L-cysteine	1.9307	3.2663	*
M362T243	pos	Disopyramide	1.9164	0.3899	**
M365T520	pos	Isoacitretin	1.9085	2.2127	**
M232T158	pos	O-butanoyl-carnitine	1.8582	2.0812	*
M490T288	pos	3,4,5-trihydroxy-6-[3-hydroxy-5-[(E)-2-(4-hydroxyphenyl) ethenyl]-2-[(1E)-3-methylbut-1-en-1-yl] phenoxy] oxane-2-carboxylic acid	1.7886	0.4125	**
M303T351	pos	Eicosapentaenoic acid	1.7672	2.4502	*
M254T214_1	pos	Gamma-Aminobutyryl-lysine	1.751	0.3852	*
M177T79	pos	Serotonin	1.7014	0.3146	*
M361T205	pos	Aspidospermatine	1.6861	2.1594	*
M214T214_2	pos	Guanadrel Sulfate	1.6286	0.4926	*
M595T356	pos	L-Urobilin	1.5406	0.4195	*
M615T264	pos	Harderoporphyrinogen	1.4997	0.45	*
M192T220	pos	4,4'-Thiobis-2-butanone	1.4275	2.007	*
M390T222	neg	Neodiospyrin	4.0013	16.1256	****
M391T222	neg	3,4,5-trihydroxy-6-[[(3E)-4-(1-oxo-1H-isochromen-3-yl) but-3-en-2-yl] oxy] oxane-2-carboxylic acid	3.9313	7.3499	****
M291T240	neg	[2-hydroxy-5-(2-hydroxy-3-methoxy-3-oxopropyl) phenyl] oxidanesulfonic acid	3.3531	7.1707	****
M486T212	neg	3,4,5-trihydroxy-6-[3-hydroxy-5-[(E)-2-(4-hy-droxyphenyl) ethenyl]-2-[(1E)-3-methylbuta-1, 3-dien-1-yl] phenoxy] oxane-2-carboxylic acid	3.2967	11.6093	****
M161T234	neg	1,2-Dihydroxy-3-keto-5-methylthiopentene	3.1546	4.2421	****
M411T370_1	neg	Garcimangosone C	3.1351	3.1696	****
M415T283	neg	6-[(4,5-dihydroxy-7-methoxy-2,2-dimethyl-3,4-dihydro-2H-1-benzopyran-6-yl) oxy] -3, 4, 5-trihydroxyoxane-2-carboxylic acid	2.821	0.3596	****
M324T378	neg	Monocrotaline	2.7284	0.3783	***
M697T285	neg	CDP-DG (18:2(9Z,11Z)/a-21:0)	2.6272	0.1801	**
M373T328	neg	Cyclonormammein	2.6096	2.3866	***
M490T513	neg	Lucidenic acid L	2.5992	0.4876	***
M584T283	neg	Leukotriene F4	2.4709	0.2886	**
M245T284	neg	Dibenzyl disulfide	2.4022	0.1654	**
M239T303	neg	7-chloro-2-(3,4-dimethoxyphenyl)-5,8-dihydroxy-3,6-dimethoxy-4H-chromen-4-one	2.3805	0.3906	***
M291T246	neg	(2S,4S)-Monatin	2.3791	2.7106	**
M570T279	neg	23-Hydroxyphysalolactone	2.3426	0.4966	**
M205T198	neg	5-Sulfoxymethylfurfural	2.2893	13.0751	**
M233T235	neg	4-[2,2'-Bithiophen-5-yl]-3-butyn-1-ol	2.1406	9.1295	*
M202T238	neg	Glycyl-Glutamate	2.1254	0.4853	*
M477T459	neg	PC (15:0/16:1(9Z))	2.1008	0.4518	*
M179T359	neg	10-hydroxy-(2E,8E)-decadien-4-ynoic Acid	2.063	0.2353	**
M399T228	neg	Corchoionoside B	2.0341	0.4679	*
M351T268	neg	Cotinine glucuronide	2.0067	2.0889	*
M266T214	neg	Arborine	1.988	0.4475	*
M218T115	neg	4-ethylphenylsulfate	1.9584	0.4873	*
M237T309	neg	2,2,4,4,-Tetramethyl-6-(1-oxopropyl)-1,3,5-cyclohexanetrione	1.9563	2.0557	**
M358T87	neg	4,13,14-trihydroxy-9-oxo-8,17-dioxatetracyclo [hept-adeca-1(10),2,4,6,11(16),12,14-heptaen-5-yl acetate	1.9108	2.1498	**
M227T277	neg	5-Ethynyl-5'-(1-propynyl)-2,2'-bithiophene	1.8768	0.4336	*
M322T455	neg	N-Jasmonoylisoleucine	1.8562	0.4933	*
M277T270	neg	2-hydroxy-3-[4-hydroxy-3-(sulfooxy)phenyl] propanoic acid	1.855	7.1455	*
M241T291	neg	[(2Z)-3-oxo-2-(phenylmethylidene)propoxy] sulfonic acid	1.8409	0.407	*
M276T215	neg	3-Oxodecanoic acid glycerides	1.8255	0.4157	*
M488T290	neg	3,4,5-trihydroxy-6-[3-hydroxy-5-[(E)-2-(4-hydroxyphenyl) ethenyl]-2-[(1E)-3-methylbut-1-en-1-yl] phenoxy] oxane-2-carboxylic acid	1.8194	0.4018	**
M474T288	neg	Codeine-6-glucuronide	1.8029	0.4182	**
M327T507	neg	Polyoxyethylene 40 monostearate	1.785	2.0961	*
M271T525_1	neg	alpha-Tocopherol acetate	1.7724	2.0064	*
M403T214	neg	Pisumionoside	1.7605	0.437	*
M285T172	neg	(halogen)-Mephosfolan	1.6395	3.3073	*
M381T290	neg	hesperetin 3'-O-sulfate	1.6057	2.9324	*
M177T349	neg	1-Methylnaphthalene	1.5302	0.473	*
M591T266	neg	Mesobilirubinogen	1.5262	0.4391	*
M496T471	neg	TG (15:0/20:0/22:5(4Z,7Z,10Z,13Z,16Z))	1.5243	0.4568	*
M445T394_1	neg	Glycinoeclepin A	1.4755	0.4869	**
M296T217	neg	6-(1-carboxy-1-methylethoxy)-3,4,5-trihydroxyoxane-2-carboxylic acid	1.4457	0.4777	**
M178T212	neg	(R)C(R)S-S-Propylcysteine sulfoxide	1.3593	2.3883	**
M235T301	neg	Isosorbide Dinitrate	1.1748	0.4833	*
