# Supplementary material for: Leonurine affected homocysteine‐methionine metabolism based on metabolomics and gut microbiota studies of clinical trial samples
Source: Clin Transl Med. 2021 Oct 12;11(10):e535. doi: 10.1002/ctm2.535 (PMC8506629; doi:10.1002/ctm2.535)
Supplement: Supplementary file 2 — Table S2 [file CTM2-11-e535-s002.xlsx]

## Sheet: Sheet1
pathway	description	p	fold change
DHGLUCONATE-PYR-CAT-PWY	glucose degradation (oxidative)	0.000437106	2.62372
PWY-5507	adenosylcobalamin biosynthesis I (early cobalt insertion)	0.00598883	1.66469
CATECHOL-ORTHO-CLEAVAGE-PWY	catechol degradation to &beta;-ketoadipate	0.00723415	2.92871
PWY-5177	glutaryl-CoA degradation	0.00735209	2.32902
PWY-7295	L-arabinose degradation IV	0.00800324	2.03041
PWY-5417	catechol degradation III (ortho-cleavage pathway)	0.00834465	2.96115
PWY-5431	aromatic compounds degradation via &beta;-ketoadipate	0.00834465	2.96115
PWY0-1479	tRNA processing	0.00927719	1.49794
PWY-6185	4-methylcatechol degradation (ortho cleavage)	0.0122831	3.40106
PWY-6182	superpathway of salicylate degradation	0.0125674	3.15225
PWY-6714	L-rhamnose degradation III	0.013935	2.39007
P162-PWY	L-glutamate degradation V (via hydroxyglutarate)	0.0142046	1.99434
FUC-RHAMCAT-PWY	superpathway of fucose and rhamnose degradation	0.0142213	1.46338
PWY-6713	L-rhamnose degradation II	0.0146203	2.38973
PWY-5941	glycogen degradation II (eukaryotic)	0.015258	2.38997
PWY-5178	toluene degradation IV (aerobic) (via catechol)	0.0174465	3.57381
PRPP-PWY	superpathway of histidine, purine, and pyrimidine biosynthesis	0.0176568	1.3482
PWY-7392	taxadiene biosynthesis (engineered)	0.0183542	1.34899
PWY-6353	purine nucleotides degradation II (aerobic)	0.0184927	1.33366
PROTOCATECHUATE-ORTHO-CLEAVAGE-PWY	protocatechuate degradation II (ortho-cleavage pathway)	0.0192744	2.79188
GLYCOLYSIS-E-D	superpathway of glycolysis and Entner-Doudoroff	0.021006	1.30557
PWY-5181	toluene degradation III (aerobic) (via p-cresol)	0.0214082	3.30337
PWY-7616	methanol oxidation to carbon dioxide	0.0229667	0.419943
ARG+POLYAMINE-SYN	superpathway of arginine and polyamine biosynthesis	0.02342	1.44411
ARGORNPROST-PWY	arginine, ornithine and proline interconversion	0.0240675	1.5777
CODH-PWY	reductive acetyl coenzyme A pathway	0.024368	1.46711
PWY-5180	toluene degradation I (aerobic) (via o-cresol)	0.0257755	1.69585
PWY-5182	toluene degradation II (aerobic) (via 4-methylcatechol)	0.0257755	1.69585
3-HYDROXYPHENYLACETATE-DEGRADATION-PWY	4-hydroxyphenylacetate degradation	0.0265004	3.67367
TYRFUMCAT-PWY	L-tyrosine degradation I	0.0278831	2.27061
PWY-6071	superpathway of phenylethylamine degradation	0.0280484	3.39739
PWY0-321	phenylacetate degradation I (aerobic)	0.0285602	3.42583
P101-PWY	ectoine biosynthesis	0.0303881	2.10661
P23-PWY	reductive TCA cycle I	0.0324662	1.34063
PWY-5183	superpathway of aerobic toluene degradation	0.0345716	3.7712
PWY-1861	formaldehyde assimilation II (RuMP Cycle)	0.0346984	1.42898
GLCMANNANAUT-PWY	superpathway of N-acetylglucosamine, N-acetylmannosamine and N-acetylneuraminate degradation	0.034831	1.26238
P105-PWY	TCA cycle IV (2-oxoglutarate decarboxylase)	0.0366941	1.61492
FUCCAT-PWY	fucose degradation	0.0369688	1.59748
SALVADEHYPOX-PWY	adenosine nucleotides degradation II	0.0377839	1.37215
GLUCUROCAT-PWY	superpathway of &beta;-D-glucuronide and D-glucuronate degradation	0.0394041	1.26673
P221-PWY	octane oxidation	0.0403546	1.9947
PWY-6263	superpathway of menaquinol-8 biosynthesis II	0.0408021	1.67078
PWY-7003	glycerol degradation to butanol	0.0408855	1.63142
PWY-6629	superpathway of L-tryptophan biosynthesis	0.0409728	1.57626
GLYCOLYSIS-TCA-GLYOX-BYPASS	superpathway of glycolysis, pyruvate dehydrogenase, TCA, and glyoxylate bypass	0.0411668	1.61532
PWY0-1261	anhydromuropeptides recycling	0.041743	1.36528
P441-PWY	superpathway of N-acetylneuraminate degradation	0.0423838	1.22229
PWY-5918	superpathay of heme biosynthesis from glutamate	0.0437589	1.60604
PWY-5005	biotin biosynthesis II	0.0440154	1.80955
PWY-6470	peptidoglycan biosynthesis V (&beta;-lactam resistance)	0.0443965	1.58189
LEU-DEG2-PWY	L-leucine degradation I	0.0484067	2.05926
ENTBACSYN-PWY	enterobactin biosynthesis	0.0488206	1.65098
PWY-5430	meta cleavage pathway of aromatic compounds	0.049194	1.89772
PWY-7211	superpathway of pyrimidine deoxyribonucleotides de novo biosynthesis	0.0494558	1.31417
